# Supplementary material for: The 2β Splice Variation Alters the Structure and Function of the Stromal Interaction Molecule Coiled-Coil Domains
Source: Int J Mol Sci. 2018 Oct 25;19(11):3316. doi: 10.3390/ijms19113316 (PMC6274866; doi:10.3390/ijms19113316)
Supplement: Supplementary file 1 [file ijms-19-03316-s001.zip]

Archive with 1 entries (1 files):
- ijms-375938 Supplementary Materials for proof.docx
